# Supplementary material for: Characterization of Polyamide 6/Multilayer Graphene Nanoplatelet Composite Textile Filaments Obtained Via In Situ Polymerization and Melt Spinning
Source: Polymers (Basel). 2020 Aug 10;12(8):1787. doi: 10.3390/polym12081787 (PMC7464262; doi:10.3390/polym12081787)
Supplement: Supplementary file 1 [file polymers-12-01787-s001.zip]

Archive with 3 entries (3 files):
- Movie S1.mp4
- Movie S3.mp4
- Movie S2.mp4
